# Supplementary material for: T cell mediated immunity against influenza H5N1 nucleoprotein, matrix and hemagglutinin derived epitopes in H5N1 survivors and non-H5N1 subjects
Source: PeerJ. 2021 Mar 10;9:e11021. doi: 10.7717/peerj.11021 (PMC7955671; doi:10.7717/peerj.11021)
Supplement: Supplemental Information 8 [file peerj-09-11021-s008.xlsx]

## Sheet: H5N1 Survivor-peptide pool
Raw data for IFN-gamma ELISpot assay
1st Round ELISpot assay with peptide pool
Survivor no.#	Peptide pools	Blood sample no.	Time at specimen collection after disease onset	Total magnitude of ex vivo IFN-γ T cell response SFC/1x10^6 PBMCs
1	NP	1	1y 6m	402
		2	3y 3m	423
		3	3y 8m	444
		4	4y 2m	440
	M	1	1y 6m	266
		2	3y 3m	224
		3	4y 2m	161
	HA	1	2y 1m	260
2	NP	1	2y 2m	686
		2	3y 10m	689
		3	4y 3m	541
	M	1	2y 2m	326
		2	3y 2m	173
		3	4y 3m	207
	HA	1	2y 8m	370
3	NP	1	11m	17
		2	1y 5m	7
		3	2y 2m	8
		4	2y 7m	12
	M	1	11m	26
		2	1y 5m	15
	HA	1	2y 7m	41
4	NP	1	3y 3m	18
	M	1	2y 3m	38
		2	4y 5m	12
	HA	1	4y 5m	24
Note: m, month; y, year

## Sheet: Non-H5 subjects
Raw data for IFN-gamma ELISpot assay
1st Round ELISpot assay in Non-H5N1 subjects
Subject No.	Gender	Age (year)	Status	Blood collection	NT antibody to			Total magnitude of T cell responses (SFC/10^6 PBMCs) to NP
					H5N1	H3N2	H1N1
1	F	28	FluA H3 patient	Convalescent blood	<10	80	160	44
2	F	24	FluA H3 patient	Acute blood	<10	80	320
				Convalescent blood	<10	640	320	127
3	F	25	FluA H3 patient	Acute blood	<10	80	320
				Convalescent blood	<10	640	320	102
4	F	27	FluA H3 patient	Acute blood	<10	80	160
				Convalescent blood	<10	320	160	65
5	F	41	FluA H3 patient	Acute blood	<10	640	640
				Convalescent blood	<10	640	1280	26
6	F	36	FluA H3 patient	Acute blood	<10	80	80
				Convalescent blood	<10	40	160	151
7	F	27	FluA H3 patient	Acute blood	<10	160	80
				Convalescent blood	<10	1280	80	63
8	F	49	FluA H3 patient	Acute blood	<10	640	160
				Convalescent blood	<10	640	320	215
9	F	24	FluA H3 patient	Acute blood	<10	160	5120
				Convalescent blood	<10	5120	5120	44
10	F	27	FluA H3 patient	Acute blood	<10	160	20
				Convalescent blood	<10	80	40	186
11	M	39	Healthy	Single blood	<10	160	640	148
12	F	27	Healthy	Single blood	<10	80	1280	43
13	F	29	Healthy	Single blood	<10	320	1280	112
14	M	27	Healthy	Single blood	<10	80	2560	20
15	F	41	Healthy	Single blood	<10	20	1280	24
16	F	51	Healthy	Single blood	<10	80	320	35
17	F	25	Healthy	Single blood	<10	1280	1280	14
18	F	43	Healthy	Single blood	<10	160	320	121
19	F	43	Healthy	Single blood	<10	80	80	69
20	F	56	Healthy	Single blood	<10	1280	80	141
21	F	51	Healthy	Single blood	<10	320	10240	25
22	F	46	Healthy	Single blood	<10	160	80	100
23	F	23	Healthy	Single blood	<10	640	640	85
24	M	25	Healthy	Single blood	<10	160	640	16
25	F	28	Healthy	Single blood	<10	160	160	4
26	F	24	Healthy	Single blood	<10	20	640	25
27	M	26	Healthy	Single blood	<10	10	5120	69
28	F	25	Healthy	Single blood	<10	160	320	51
29	F	25	Healthy	Single blood	<10	20	640	53
30	F	24	Healthy	Single blood	<10	40	640	64
31	M	26	Healthy	Single blood	<10	320	640	106
32	F	23	Healthy	Single blood	<10	160	320	5
33	F	23	Healthy	Single blood	<10	160	80	4
Note: F; Female, M, Male
